# Supplementary material for: Biofortification of common bean (Phaseolus vulgaris L.) with iron and zinc: Achievements and challenges
Source: Food Energy Secur. 2022 Jun 30;12(2):e406. doi: 10.1002/fes3.406 (PMC10909572; doi:10.1002/fes3.406)
Supplement: Supplementary file 1 — Table S1 [file FES3-12-e406-s001.xlsx]

## Sheet: Table S1
Table S1. Common bean genes with high homology to those identified in other plant species in relation to iron and zinc homeostasis.
The protein sequences encoded by genes of legumes, Arabidopsis and other plant species were used as query sequences in BLASTP (Target type: Proteome). Searches were performed on the Phaseolus vulgaris v2.1 genome using the Phytozome database (https://phytozome-next.jgi.doe.gov/info/Pvulgaris_v2_1) with default settings for E-value and the number of hit sequences. Returned sequences were examined …
Expression data representes as normalized FPKM (Fragments Per Kilobase of transcript per Million mapped reads)
			Gene expression level according to the common bean Gene Expression Atlas (https://www.zhaolab.org/PvGEA/)
	Phaseolus vulgaris v2.1 IDs		Root			Internodes		Leaf		Flower	Pods				Seed			Root SNF			Shoot SNF			Nodule SNF			Previously annotated for common bean	Other annotation	References as appear in the main text		Developmental stages and organs represented
Gene family		Phytozome v13 annotation	RT	YR	RF	YS	ST	YL	LF	FY	PY	PH	P1	P2	SH	S1	S2	R5	RE	RI	L5	LE	LI	N5	NE	NI					Root	RT - Root tips, 0.5 cm of tissue, collected from fertilized plants at 2nd trifoliate stage of development.
FRO2	Phvul.010G101500	FERRIC REDUCTION OXIDASE 2-RELATED		0.308671	8.01856	0.0291167	0.207557		0.0900125	0.023246					0.168543	0.716651	0.711709	1.21701	3.0964	2.06847		0.0451383		0.0620192	8.52258	0.603154						YR - Whole roots, including root tips, collected at the 2nd trifoliate stage of development
	Phvul.008G060100	FERRIC REDUCTION OXIDASE 2-RELATED		0.0207034		0.0331999	0.0139214			0.0795181						1.28859	1.58615		0.0346141													RF - Whole roots from fertilized plants collected at the same time as RE and RI
	Phvul.007G073900	FERRIC REDUCTION OXIDASE 4-RELATED	0.0158257		4.23769		0.131273			0.024994								0.218087	1.12607	0.563039								FRO4-like			Internode	YS - All stem internodes above the cotyledon collected at the 2nd trifoliate stage
	Phvul.007G073800	NADPH OXIDASE // Ferredoxin reductase	0.439206	0.579166	0.111874	1.21336	0.502507	1.16598	10.4196	3.73137	0.65291	0.162974	4.63806	15.3748	3.43691	3.8288	6.59082	0.163984	0.296739	0.0942939	4.98565	11.797	25.6248	0.0319073	0.0904052	0.0302739		FRO4-like				ST - Shoot tip, including the apical meristem, collected at the 2nd trifoliate stage
	Phvul.003G204400	FERRIC REDUCTION OXIDASE 8, MITOCHONDRIAL	0.182951	4.09997	0.492708	4.10164	1.61873	2.77432	6.6197	1.66141	0.164315	1.05727	2.35905	3.50881	0.158707	0.0856511	0.268069	0.930428	2.70417	5.27495	8.53448	8.36903	18.8115	0.385438	0.527843	1.46283		FRO8-Like			Leaf	YL - Fully expanded 2nd trifoliate leaf tissue from plants provided with fertilizer
	Phvul.006G133600	Ferric-chelate reductase (NADH) / NADH:Fe(3+)-EDTA reductase	0.594198	2.50175	3.97178	8.15135	3.56804	5.5751	257.208	12.6281	3.89812	24.6806	47.2203	74.9945	1.92287	1.25787	2.7823	6.09041	1.83825	3.37782	8.31973	185.113	122.597	0.979706	0.400959	0.619702		FRO7-like				LF - Leaf tissue from fertilized plants collected at the same time of LE and LI
	Phvul.006G030500	Cytochrome b561/ferric reductase transmembrane																									FRO		Izquierdo et al. 2018		Flower	FY - Young flowers, collected prior to floral emergence
	Phvul.006G030550	Cytochrome b561/ferric reductase transmembrane																									FRO		Izquierdo et al. 2018		Pod	PY - Young pods, collected 1 to 4 days after floral senescence. Samples contain developing embryos at globular stage
	Phvul.006G030600	Cytochrome b561/ferric reductase transmembrane								0.0144094																	FRO		Izquierdo et al. 2018			PH - Pods approximately 9cm long, associated with seeds at heart stage (pod only)
HA2	Phvul.009G239000	H+-transporting ATPase	150.957	186.751	327.476	45.6759	12.3858	10.3193	13.723	15.5624	15.905	15.7619	78.6256	56.5137	10.8421	32.648	10.5196	215.487	204.59	177.49	24.5132	13.2412	14.0922	70.201	56.7956	129.858						P1 - Pods between 10 and 11 cm long, associated with stage 1 seeds (pod only)
	Phvul.003G143800	H+-transporting ATPase	9.44653	27.627	4.75348	6.72512	3.96203	0.710456	0.995712	6.02962	12.6169	2.55004	1.43281	0.367529	12.8953	38.6968	40.8959	6.08994	12.0426	9.25453	3.39383	0.546307	0.328945	29.6137	4.7022	5.38474						P2 - Pods between 12 and 13 cm long associated with stage 2 seeds (pod only)
	Phvul.009G100900	H+-transporting ATPase	1.53361	18.8196	15.4901	35.8373	8.37937	20.8346	79.8548	36.1539	13.3867	43.0723	66.7454	82.7479	39.431	46.3825	54.2746	20.2715	20.4225	19.5708	22.2694	71.8731	33.4876	3.42878	5.16515	8.26529					Seed	SH - Heart stage seeds, between 3 and 4 mm across and approximately 7 mg
	Phvul.001G058900	H+-transporting ATPase	1.14807	6.99737	26.1774	37.8092	27.2512	37.6851	214.638	130.879	37.9186	37.2241	31.4035	36.4194	37.4036	19.1188	23.4947	31.794	24.6812	37.8822	57.1438	231.491	360.199	57.9076	43.3174	47.8463						S1 - Stage 1 seeds, between 6 and 7 mm across and approximately 50 mg
	Phvul.010G159400	ATPASE 1, PLASMA MEMBRANE-TYPE-RELATED	1.31928	0.410819	0.489726	0.621457	0.532025	0.287756	0.0754298	4.63624	0.465273	0.0294953	0.119283	0.11666	5.49543	2.95424	2.11453	0.291384	0.279319	0.109706	0.255	0.0378255	0.0174931	0.285844	0.898254	0.11095						S2 - Stage 2 seeds, between 8 and 10 mm across and between 140 and 150 mg
	Phvul.005G180700	ATPASE 1, PLASMA MEMBRANE-TYPE-RELATED	0.115304	0.0711192	0.0851734	0.102642	0.143466	0.12105	0.211541	10.9625	0.186406	0.110291		0.0363521	0.0600147	0.0431851			0.143161	0.0205112	0.385076	0.141441	0.016353	0.0242921	0.0137657	0.0115243					Root SNF	R5 - Whole roots separated from 5 day old pre-fixing nodules
	Phvul.003G159200	ATPASE 6, PLASMA MEMBRANE-TYPE	0.0114547				0.00950159	0.0534468	0.105076	12.4445				0.0180567	0.0237289						0.127515	0.281024			0.0136753							RE - Whole roots separated from fix+ nodules collected 21 days after inoculation
	Phvul.009G190500	ATPASE 4, PLASMA MEMBRANE-TYPE	23.1434	7.45935	13.8257	11.0829	17.0672	9.25779	9.25118	19.4428	31.5076	15.9088	4.22473	2.0631	19.9318	7.73487	7.66624	11.3202	9.79554	7.76036	7.70344	8.89092	10.3246	8.14901	4.34813	2.80445						RI - Whole roots separated from fix- nodules collected 21 days after inoculation
	Phvul.004G025700	ATPASE 4, PLASMA MEMBRANE-TYPE	2.06296	10.7509	15.3767	14.7068	1.66878	0.567259	1.52193	2.14101	4.28012	2.7097	36.4596	48.6354	28.1555	48.193	72.1318	12.5923	16.8282	24.8291	1.24644	0.876868	53.6946	20.849	67.6092	30.6843					Leaf SNF	L5 - Leaf tissue collected 5 days after plants were inoculated with effective rhizoubium
	Phvul.003G193800	ATPASE 4, PLASMA MEMBRANE-TYPE	41.9732	32.1626	43.2294	39.7491	63.1312	133.62	144.141	84.4678	60.2831	107.305	77.9452	42.7479	28.5471	16.9836	19.9188	37.8951	34.1595	33.3269	168.845	148.833	28.4562	20.6383	31.602	13.8107						LE - Leaf tissue collected 21 days after plants were inoculated with effective rhizobium
	Phvul.009G260800	ATPASE 1, PLASMA MEMBRANE-TYPE-RELATED	0.221577	0.216909	0.44188	3.71591	2.37641	0.591768	0.537637	14.0134	3.57261	2.17694	1.36332	3.04836	39.4279	5.86118	3.24631	0.858367	0.262975	0.218953	1.09989	0.357346	1.61235	0.345751	0.455411	0.109021						LI - Leaf tissue collected 21 days after plants were inoculated with ineffective rhizobium
	Phvul.010G050900	ATPASE 11, PLASMA MEMBRANE-TYPE	0.235782	0.107158	0.103126	0.294458	0.57665	0.0289511		0.215587	0.133077	0.118701	0.120011	0.0195619	0.0775086	0.162672	0.0272748	0.0977204	0.0895791	0.0772629	0.0394701	0.0380563	0.0527994	0.261443	0.103707	0.0744178					Nodule	N5 - Pre-fixing (effective) nodules collected 5 days after inoculation
	Phvul.009G208000	ATPASE 1, PLASMA MEMBRANE-TYPE-RELATED	0.0228951	0.0564863	0.0317104	0.0113226	0.00949565	0.0267067		0.290898					0.0239524	0.0214373		0.0789893	0.153464	0.346184	0.0364102	0.070212	0.0162354	0.156764	0	0.0686487						NE - Effectively fixing nodules collected 21 days after inoculation
HMA	Phvul.003G142700	Zinc-exporting ATPase / Zn(2+)-exporting ATPase	2.3881	10.9699	79.5368	27.6461	3.6381	1.77763	16.5363	4.78421	2.25334	2.78869	8.77668	8.73012	13.8324	14.4082	16.7266	38.8272	12.6295	7.16563	2.63039	3.96099	1.47601	5.50106	11.3155	7.03976	PvHMA9		Astudillo-Reyes, 2014			NI - Ineffectively fixing nodules collected 21 days after inoculation
	Phvul.009G240000	Zinc-exporting ATPase / Zn(2+)-exporting ATP	0.750216	3.70183	11.9724	0.377303	0.306523	0.0546491	0.0477508	0.281148	0.0841544	0.0373439	0.906102	1.56684	0.106316	0.263199	0.0686464	4.71636	7.16763	8.00951	0.0404431		1.32285	0.702479	2.38769	7.61377	PvHMA10		Astudillo-Reyes, 2014
	Phvul.002G156800	Cu+-exporting ATPase (copA, ATP7)	21.305	222.074	37.7299	55.7232	19.7466	20.2778	5.10969	7.51058	6.41362	7.29398	10.5466	21.4791	14.7464	10.965	11.5268	90.1216	196.739	209.079	31.0804	14.3697	6.03196	51.2911	70.3366	77.0715	PvHMA1		Astudillo-Reyes, 2014
	Phvul.002G208800	COPPER-TRANSPORTING ATPASE PAA1, CHLOROPLASTIC	2.0836	1.25121	1.37755	1.66449	2.39028	6.65976	10.7005	3.31863	5.23071	2.83292	2.56141	2.3476	2.03412	1.62059	1.65313	1.16544	1.36022	1.51084	5.2447	12.1944	4.64713	1.97413	3.1526	2.83183	PvHMA5		Astudillo-Reyes, 2014
	Phvul.002G156900	Cu+-exporting ATPase (copA, ATP7)	0.641391	4.8372	10.218	4.40901	0.586651	0.218643	0.469355	1.85657	0.638929	0.401309	0.151057	0.132272	0.174697	0.263255	0.205983	6.52948	5.74482	10.112	0.438454	0.477889	0.0680026	8.91276	13.6051	16.1639	PvHMA2		Astudillo-Reyes, 2014
	Phvul.002G288400	Cu+-exporting ATPase (copA, ATP7)	0.491232	0.645638	0.506241	0.239769	0.445789	0.0754343	0.0406773	0.666876	0.279452	0.0774681	0.206083	0.36213	0.51867	0.166543	0.174891	0.358405	1.56366	0.96587	0.166898	0.273866	0.598332	0.35877	0.062352	1.8388	PvHMA4		Astudillo-Reyes, 2014
	Phvul.002G190000	Cu+-exporting ATPase (copA, ATP7)	8.39946	16.059	12.3952	14.9029	2.4751	1.54378	2.71632	2.77026	1.33715	2.56017	6.0033	8.13514	2.73041	2.47523	3.94413	16.9645	14.9999	12.3237	3.0008	2.11382	1.25926	6.05733	8.46768	4.40703	PvHMA6		Astudillo-Reyes, 2014
	Phvul.009G082400	Cu2+-exporting ATPase (copB)	2.68632	4.08655	2.15786	6.73189	7.14449	30.7734	21.6216	9.37935	11.1654	12.6028	5.43655	8.86796	4.75262	2.18818	1.98572	2.71535	2.06211	2.88218	25.0769	27.9652	9.92612	2.90588	4.90411	5.69485	PvHMA11		Astudillo-Reyes, 2014
	Phvul.009G241800	Cu+-exporting ATPase (copA, ATP7)	12.4207	46.8745	15.848	19.6743	10.7787	9.57037	9.19022	10.5999	9.89659	13.7474	14.8052	18.9777	20.2265	11.8431	14.7367	13.3279	16.2536	17.8689	10.3106	10.7865	10.9668	9.37786	28.8792	17.173	PvHMA12		Astudillo-Reyes, 2014
	Phvul.010G023900	Cu+-exporting ATPase (copA, ATP7)	0.484222	2.36645	1.49349	0.833706	0.739875	1.59454	2.92564	0.693607	0.73658	0.476672	0.689719	1.47336	1.27812	2.06907	2.3533	1.32357	1.23335	1.63416	1.59408	3.00409	4.53823	0.924263	0.707135	4.23731	PvHMA13		Astudillo-Reyes, 2014
	Phvul.003G240100	CADMIUM/ZINC-TRANSPORTING ATPASE HMA1, CHLOROPLASTIC-RELATED	9.453	8.89228	19.346	13.6692	10.8707	45.6282	62.9681	11.9298	12.4047	14.3175	18.7691	35.4111	7.59486	8.71479	10.6168	15.6365	9.02355	10.4415	17.8806	24.7206	25.158	7.60235	10.3347	12.952	PvHMA8		Astudillo-Reyes, 2014
	Phvul.003G047300	CADMIUM/ZINC-TRANSPORTING ATPASE HMA1, CHLOROPLASTIC-RELATED	2.30809	0.70099	0.760488	1.77636	1.83074	0.944364	0.386122	1.33621	2.95635	2.20942	2.03084	2.5546	1.05308	4.44575	1.87805	0.58006	0.928907	1.94308	1.19823	1.43715	0.638765	0.499566	1.46738	1.00548	PvHMA7		Astudillo-Reyes, 2014
	Phvul.002G288300	Heavy-metal-associated domain (HMA)	0.123302		0.227703		0.204556			0.389469	1.3289				0.513418			0.485476	0.762909	0.877355	0.392176	0.378128	0.174872	0.259771		1.47884	PvHMA3		Astudillo-Reyes, 2014
NRAMP/DMT	Phvul.009G069700	Natural Resistance-Associated Macrophage Protein (SLC11A, NRAMP)	4.66705	4.34091	5.67236	3.65751	1.74393	2.80028	4.24011	3.10846	2.97299	5.17014	4.75856	7.2159	19.9143	25.1862	31.2644	4.69663	5.6277	4.2041	5.73845	4.80127	4.39857	4.03665	8.45561	4.21748	PvNRAMP2 // NRAMP		Ishida et al., 2018 // Izquierdo et al. 2018
	Phvul.002G014300	Natural Resistance-Associated Macrophage Protein (SLC11A, NRAMP)	11.1903	7.03493	13.8686	20.4526	11.3357	16.6114	61.7031	15.631	11.3456	21.3404	55.0986	75.1841	16.5504	26.2866	40.3722	15.5629	10.8727	12.961	16.9787	51.2465	39.9699	31.1194	37.9807	50.3539	PvNRAMP4		Ishida et al., 2018
	Phvul.003G238600	Natural Resistance-Associated Macrophage Protein (SLC11A, NRAMP)	11.9805	6.67221	29.3207	36.2723	22.4915	33.7395	42.2502	16.4106	9.92456	9.9525	9.68529	10.4205	4.58021	13.0792	6.1348	13.7637	7.67675	9.93173	24.3863	27.4066	32.9381	24.9955	11.6412	25.324	PvNRAMP3		Ishida et al., 2018
	Phvul.010G110500	Natural Resistance-Associated Macrophage Protein (SLC11A, NRAMP)																							0.0262582	0.0219827	PvNRAMP5		Ishida et al., 2018
	Phvul.005G182000	manganese transport protein (mntH)	3.03563	2.47048	2.75942	4.02702	3.3171	1.91189	4.66096	8.12917	1.51148	1.72554	6.04909	8.18607	4.47804	8.32607	8.22601	3.57355	2.44583	2.49588	2.72543	4.21897	11.7005	2.14617	1.32181	1.01513	PvNRAMP1		Ishida et al., 2018
	Phvul.010G160800	manganese transport protein (mntH)	0.771941	6.16686	8.36946	0.217131	0.591112	0.461809	0.544746	0.968834	1.00994	0.378687	1.99249	1.49591	0.37091	0.852591	2.95891	6.03815	11.7426	15.0103	1.44808	1.45692	4.04226	35.3267	121.593	23.7299	PvNRAMP6		Ishida et al., 2018
	Phvul.009G127900	manganese transporter	0.548401	2.93575	121.205	1.2868	3.53163	0.0281035	0.515677	0.890008	4.80528	2.90519	6.4444	4.75447	29.8445	1.72617	1.22561	13.2319	11.7489	9.54491	0.0766291		0.956734	0.960106	2.2763	5.11023	PvNRAMP7	MtNRAMP1; Tejada-Jiménez et al., 2015	Ishida et al., 2018
	Phvul.001G177500	ethylene-insensitive protein 2 (EIN2)	11.3926	8.25212	8.85386	9.05528	11.3944	6.64019	6.46908	12.0434	9.1039	16.8064	31.7702	22.8773	8.78565	6.31339	8.94884	9.53602	8.31867	9.61363	6.92274	8.28534	3.30273	8.32918	7.17763	10.9834	NRAMP		Izquierdo et al. 2018
ZIP	Phvul.002G099700	ZINC TRANSPORTER 10-RELATED	0.730711	6.0706	140.053		3.92282		0.0694422	0.0928069					0.0591028			14.2549	2.53107	12.0296	0.131826		0.0909904	0.269134	0.735444	0.28373	PvZIP2 // IRT1-like		Astudillo et al., 2013; Astudillo-Reyes, 2014 // Castro-Guerrero et al., 2016
	Phvul.002G100001 / Phvul.L002700	ZINC TRANSPORTER 10-RELATED	0.0833102	0.335738	3.54231	0.151659	1.64093	3.01078	8.84552	2.13627	1.92798	0.427774	0.411901	0.765399				0.60019	0.0405838	0.468007	3.21387	2.74295	2.85382		0.0402724		PvZIP20		Astudillo et al., 2013; Astudillo-Reyes, 2014
	Phvul.003G262400	ZINC TRANSPORTER 7			0.215546					0.38665																	PvZIP4		Astudillo et al., 2013; Astudillo-Reyes, 2014
	Phvul.003G262500	ZINC TRANSPORTER 7								0.0912904																	PvZIP5		Astudillo et al., 2013; Astudillo-Reyes, 2014
	Phvul.005G048900	ZINC/IRON TRANSPORTER	1.35534	4.91744	41.6661	62.4276	3.70338	13.3298	34.2102	10.5767	3.1506	1.49342	21.4171	92.0368	2.87708	1.79159	7.6516	31.0241	2.87752	1.60732	0.464891	0.488987	2.07296	0.447906	0.412452	0.4781	PvZIP8		Astudillo et al., 2013; Astudillo-Reyes, 2014; Astudillo-Reyes et al., 2015
	Phvul.006G003300	ZINC TRANSPORTER 3-RELATED	16.1217	60.098	171.475	29.3251	8.10325	45.2222	144.463	10.0016	1.3445	1.70701	28.5217	90.4884	4.81898	1.75261	4.40398	70.6838	9.66427	2.63731	41.2344	1.96808	19.0413	3.76707	5.35098	1.52279	PvZIP12		Astudillo et al., 2013; Astudillo-Reyes, 2014; Astudillo-Reyes et al., 2015
	Phvul.006G001000	ZINC TRANSPORTER 3-RELATED	4.19549	3.03641	38.3224	4.54799	2.12525	9.07168	43.8433	2.28598	0.180221	0.139954	0.413987	5.86814	0.45293	0.641314	2.91741	9.99561	0.963585	0.268903	2.5896	1.01022	1.88206	0.739812	0.291866	0.116322	PvZIP11		Astudillo et al., 2013; Astudillo-Reyes, 2014
	Phvul.008G290500	ZINC TRANSPORTER 3-RELATED	0.0806623	0.0331681		0.239347	0.579876	0.815456	6.16605	3.22727	0.434674	3.31125	9.96758	12.9696				0.0793978			2.0952	3.54557	10.4103	0.084969	0.0962995	0.0537462	PvZIP15		Astudillo et al., 2013; Astudillo-Reyes, 2014
	Phvul.001G035800	ZINC/IRON TRANSPORTER	13.1864	6.05128	15.3373	4.27544	3.66614	3.25762	3.63846	4.25717	2.09382	3.4262	4.22729	8.03894	3.94358	2.04643	2.40183	13.0514	8.06366	10.9941	6.14049	5.13858	16.0839	2.86582	3.18912	10.0483	PvZIP1		Astudillo et al., 2013; Astudillo-Reyes, 2014
	Phvul.006G070200	ZINC TRANSPORTER 6, CHLOROPLASTIC	0.333191	2.83978	12.9788	8.23888	7.42882	1.87264	9.81846	17.5566	3.10132	7.42438	4.09516	8.38358	9.52244	12.6492	22.968	18.3164	7.39662	13.9959	3.56462	10.4037	5.15504	9.18165	25.9203	20.2133	PvZIP13		Astudillo et al., 2013; Astudillo-Reyes, 2014; Astudillo-Reyes et al., 2015
	Phvul.008G259200	ZINC TRANSPORTER 6, CHLOROPLASTIC	3.71114	2.95113	8.46621	4.82342	3.90087	3.36301	7.0327	5.61892	2.31389	4.8773	7.02571	20.278	3.25659	2.64203	4.04462	9.16773	1.96727	4.65117	3.90205	6.67804	9.61313	3.20626	8.39321	9.72721	PvZIP16		Astudillo et al., 2013; Astudillo-Reyes, 2014
	Phvul.009G077700	ZINC/IRON TRANSPORTER	66.9621	69.4093	309.925	105.336	53.2695	106.657	203.942	38.7107	22.9861	32.7917	87.8181	268.577	52.8076	27.5473	66.759	183.119	42.1231	30.0122	21.3101	18.3402	17.6027	82.9605	86.4916	61.1541	PvZIP17 // ZIP // IRT		Astudillo et al., 2013; Astudillo-Reyes, 2014 // Izquierdo et al. 2018 // Astudillo-Reyes et al., 2015
	Phvul.006G055800	ZINC/IRON TRANSPORTER	3.90681	5.34565	4.16713	4.01964	7.09594	17.1027	14.4174	10.8864	2.78287	8.29539	5.71798	14.0867	9.86339	3.36373	6.02055	6.23246	14.0313	9.8055	22.2098	23.5487	99.7343	12.086	5.81682	62.1838	PvZIP10		Astudillo et al., 2013; Astudillo-Reyes, 2014
	Phvul.L007543 / Phvul.005G146000	ZINC/IRON TRANSPORTER	0.260975	0.311118	0.699273	0.229331	0.249065	0.606799	0.831236	0.17506	1.30049	0.80819	0.660361	0.399778	2.835	1.28288	0.416317	0.307294	0.520521	0.984018	1.45372	1.84269	0.874074		0.68972	1.37745	PvZIP7		Astudillo et al., 2013; Astudillo-Reyes, 2014
	Phvul.L007443 / Phvul.005G145900	ZINC/IRON TRANSPORTER																									PvZIP6		Astudillo et al., 2013; Astudillo-Reyes, 2014
	Phvul.002G184200	solute carrier family 39 (zinc transporter), member 7 (SLC39A7, KE4, ZIP7)	18.3335	10.6406	11.847	9.46428	8.73214	7.50123	10.3515	9.52136	9.66302	9.92525	8.27203	8.65055	11.6665	7.5265	11.6536	11.975	9.69207	8.88197	8.94836	8.62783	6.62093	10.9589	8.58159	6.30362	PvZIP3		Astudillo et al., 2013; Astudillo-Reyes, 2014
	Phvul.005G149800	No results																									PvZIP9	MtZIP6; Abreu et al., 2017	Astudillo et al., 2013; Astudillo-Reyes, 2014; Astudillo-Reyes et al., 2015
	Phvul.008G079500	METAL HOMEOSTASIS FACTOR ATX2	5.43843	16.2235	7.98224	5.63646	3.73334	4.93686	7.58793	5.04118	3.32429	4.70797	4.29132	6.05495	4.14416	4.04353	5.69393	7.71096	7.52779	7.61622	7.29158	5.28328	8.0729	6.36163	8.48271	9.73869	PvZIP14		Astudillo et al., 2013; Astudillo-Reyes, 2014
	Phvul.010G059200	METAL HOMEOSTASIS FACTOR ATX2	0.295503	3.01471	1.06284	2.16592	1.29591	0.83251	1.75036	1.13204	0.250117	0.890698	0.251862	0.366557	0.580597	1.04272	0.925593	1.2678	0.579622	1.09041	1.10645	0.717379	0.197479	0.65597	0.908939	0.448585	PvZIP18		Astudillo et al., 2013; Astudillo-Reyes, 2014
	Phvul.011G058500	zinc transporter, ZIP family (TC.ZIP, zupT, ZRT3, ZIP2)	0.148262	3.23796	1.84648	2.86719	0.501029	2.10958	1.81337	1.559	0.814935	2.03222	0.477939		0.343863	0.398141	0.58981	2.60003	2.71962	3.50457	2.36584	4.20935	0.254849	0.628147	0.320023	0.326595	PvZIP19	ZTP29-Like	Astudillo et al., 2013; Astudillo-Reyes, 2014 // Izquierdo et al. 2018
YSL/OPT/ISP	Phvul.L005301	METAL-NICOTIANAMINE TRANSPORTER YSL1	4.15164	4.316	5.57315	10.172	10.9852	27.6916	95.5206	13.5624	18.3035	13.0349	21.1753	18.8097	12.9133	15.4017	17.5919	4.86802	6.53111	8.09874	34.8216	69.6737	21.8743	4.93707	18.5373	8.76664
	Phvul.006G015061	METAL-NICOTIANAMINE TRANSPORTER YSL1	0.032422	0.0199977	0.059874	1.77979	1.84236	7.31811	26.9658	6.09341	5.94036	10.3698	6.16592	22.948	0.185628	0.0303577	0.142519	0.0638275	0.100303	0.389305	17.0667	26.2982	38.4649	0.324454	1.89666	6.46475
	Phvul.009G048800	METAL-NICOTIANAMINE TRANSPORTER YSL3	5.14845	7.09873	15.9081	16.6681	6.02632	2.43894	14.6625	9.27664	6.80617	10.8468	29.4686	52.1859	10.1025	11.1743	18.4109	13.8393	22.2691	27.207	3.895	12.8971	59.4318	32.7099	116.868	144.032	PvYSL9		Astudillo-Reyes et al., 2015
	Phvul.008G157800	METAL-NICOTIANAMINE TRANSPORTER YSL3	0.612858	0.513784	0.71203	0.158575	0.152121	0.111295	0.988857	0.971239	0.246641	0	0	0.0250226	2.634	2.86932	1.66672	0.357183	1.43748	0.533121	0.106016	2.43277	0	0.413132	0.763815	0.165987	PvYSL8		Astudillo-Reyes et al., 2015
	Phvul.001G088900	OLIGOPEPTIDE TRANSPORTER PROTEIN (OPT)	27.1113	38.1836	41.8144	20.0914	13.7531	18.8954	51.2388	19.666	10.4985	19.2214	37.4179	63.5472	17.7559	12.3481	19.8525	56.6178	32.1162	38.8729	22.6193	17.7982	37.5423	14.9826	20.4287	63.8342	PvYSL2		Astudillo-Reyes et al., 2015
	Phvul.004G138900	OLIGOPEPTIDE TRANSPORTER PROTEIN (OPT)	13.3536	20.4657	13.9115	3.90493	9.68005	11.1915	7.32301	8.34418	6.64847	6.94185	6.59737	15.7417	19.038	15.1943	20.6085	17.5018	17.4975	23.509	11.6338	5.5195	16.7359	12.0024	5.52781	64.3821	PvYSL6		Astudillo-Reyes et al., 2015
	Phvul.006G083800	OLIGOPEPTIDE TRANSPORTER PROTEIN (OPT)		0.0884482				0.0418183		0.0566189		0.0857283					0.0393969		0.0184846	0.0318863	0.0570124						PvYSL7		Astudillo-Reyes et al., 2015
	Phvul.003G006500	OLIGOPEPTIDE TRANSPORTER PROTEIN (OPT)	0.0459482	0.0566812	0.325269		0.0272591	0.0357318		0.0483782					0.160083	0.86734	1.02116	0.0452279	4.54912	3.96753	0.317197		0.0434438	15.3718	44.0023	2.71149	PvYSL4		Astudillo-Reyes et al., 2015
	Phvul.003G006400	OLIGOPEPTIDE TRANSPORTER PROTEIN (OPT)		0.0208468			0.0447168	0.0197127	0.310038	0.160137	0.091067	0.0202057		0.106557	10.6699	10.3323	34.4835		0.561319	0.337292				1.25839		0.166707	PvYSL3		Astudillo-Reyes et al., 2015
	Phvul.001G081600	No results																									PvYSL1
	Phvul.004G090100	No results																									PvYSL5
	Phvul.003G086500	OLIGOPEPTIDE TRANSPORTER 3	2.37332	0.948641	2.86475	28.2346	5.23506	8.64555	29.5142	11.1191	7.1449	23.1294	65.5221	109.247	12.9325	9.31091	14.5706	2.1534	2.8029	4.41052	4.0695	12.4827	20.0828	6.46657	9.10173	4.39956	OPT3-like	AtOPT3-like // OsOPT7-like	Castro-Guerrero et al., 2016
	Phvul.002G215700	OLIGOPEPTIDE TRANSPORTER 4		0.0407532						0.0782627					0.24073	0.0618656
	Phvul.009G145300	OLIGOPEPTIDE TRANSPORTER 2	0.0451529	0.0745153			0.0125264			0.3339	0.162756				1.41481	0.0848387	0.0331909	0.0594583	0.0467183	0.0268634				0.6266	0.0360577	0.0754663
	Phvul.006G200000	OLIGOPEPTIDE TRANSPORTER 4	27.1296	23.8255	12.1366	11.5453	6.29469	9.29873	2.46178	5.56575	3.40526	4.58548	6.58644	9.19208	2.81854	0.128906	0.166725	13.2257	16.0565	13.3229	10.2983	2.53317	2.93171	25.0556	42.9545	27.561
	Phvul.006G200100	OLIGOPEPTIDE TRANSPORTER 4	0.226423	0.29289	0.0618493	0.126595	0.166817	0.201206	0.0730798	0.0998288	0.347403	0.0268843	0.0299055	0.0852648	0.0545058		0.15517	0.186192	0.211115	0.433265	0.0907704		0.241956	0.302943	0.085788	0.345739
	Phvul.009G047866	OLIGOPEPTIDE TRANSPORTER 6-RELATED	0.033081	0.102021	0.0361964	3.52461	0.740892	0.466341		0.573398	0.71307	0.553749	1.10319	1.3527	0.175799	0.0309747		0.211656	0.252954	0.433702	0.973266	0.262753	1.17245	0.584215	1.00493	0.481734
	Phvul.009G047800	OLIGOPEPTIDE TRANSPORTER 6-RELATED			0.0478349	2.70402		0.396709	0.436382	1.17318			0.47432	1.4875	0.145443		0.0627341		0.237975	0.158924		0.0358883	0.648099	0.217535	0.615248	0.468712
	Phvul.008G280400	OLIGOPEPTIDE TRANSPORTER 1-RELATED	1.18457	4.3482	0.213421	1.94322	1.43794	4.80254	17.8012	6.57074	1.94617	2.55633	1.7696	0.500986	1.56395	0.649259	0.190504	0.199074	1.71316	2.32564	28.8089	6.77811	0.245856	3.74346	10.4169	1.68928
	Phvul.001G136300	OLIGOPEPTIDE TRANSPORTER 1-RELATED	1.76987	2.49193	2.90235	1.42537	1.1637	0.713474	2.56658	1.79876	2.20351	2.11615	2.30486	2.41609	0.983184	0.30891	0.343232	1.73667	1.96786	2.98987	1.7289	1.91563	3.23697	0.9596	0.551297	2.65621
	Phvul.004G130900	OLIGOPEPTIDE TRANSPORTER 2	0.0813793	0.300162											0.084714				0.08392	0.13463				0.754374
PEZ/PDR9/ABCG37	Phvul.003G120500	ABC TRANSPORTER G FAMILY MEMBER 33-RELATED	1.05289	6.91018	20.1577	0.0406796	0.532204	0.0383804	0.0251517	0.0649553	0.177306	0.00983506	0.159098		0.0171255	0.138635	0.018079	10.55	24.1072	23.4558	0.078488	0.0756766	0.11666	1.82828	1.13915	12.9896
	Phvul.003G120400	ATP-BINDING CASSETTE TRANSPORTER	5.24569	13.728	12.8706	4.95039	2.65421	2.89847	1.75334	2.15782	2.06002	2.09914	8.48926	7.57718	0.361095	0.517019	0.171151	7.49084	11.5635	14.5701	8.54489	1.54139	8.13241	5.59288	4.18353	17.4692
	Phvul.010G152500	ABC TRANSPORTER G FAMILY MEMBER 38		0.0402112	0.0827895	0.0967237	0.330063	0.417217	0.173991	0.223898	0.348276	0.743389	0.419271	0.24462	0.21155	0.0633262	0.0357327	0.0636958	0.0841621	0.0507556	1.12921	0.423789	0.279687	0.0257744	0.0195066	0.00812457
	Phvul.001G165700	ABC TRANSPORTER G FAMILY MEMBER 38	4.94809	56.4286	0.402617	2.373	0.00627209	0.0539588	0	0.0360598	0.479374	0.0088635		0.0116857	1.22613	0.12494	0.125131	0.626875	2.34206	1.0123	0.0892434	0.0693375	0.0525678	4.42077	4.57537	0.31274
	Phvul.001G187900	ATP-BINDING CASSETTE TRANSPORTER	7.74564	7.29082	9.8231	0.215373	0.290284	0.0272143	0.190232	0.196513	1.17341	0.0278949	0.0250692	0.0735535	19.3971	4.99561	5.29863	8.45093	4.28243	3.19562	0.061837	0.0238488	0.132352	0.778236	0.49207	0.0310904
	Phvul.005G166500	ABC TRANSPORTER G FAMILY MEMBER 29	9.83311	23.2292	24.0299	0.428164	0.948825	0.157075	0.163298	0.132541	0.328904	0.0364881	0.590254	0.108239	0.0953033	0.371464	0.10061	14.1412	19.524	23.3891	0.334263	0.14038	2.74022	8.31424	3.82358	24.4806
	Phvul.001G165800	ABC TRANSPORTER G FAMILY MEMBER 38	4.03919	8.5148	8.70351	0.133696	0.329759	0.0303254	0.317497	0.129285	0.074217		0.0249421					12.5729	11.5825	8.36813	0.150363	0.248668	0.14024	4.62308	1.20768	0.637911
	Phvul.005G173750	ABC TRANSPORTER G FAMILY MEMBER 38	33.154	430.66	72.9417	41.6391	5.87987	2.21493	0.828731	0.741696	0.4586	0.409476	2.43926	3.97497	4.25476	1.52235	0.684768	52.9196	74.7838	72.4317	3.2951	0.0554732	2.0961	23.66	52.9389	123.51
	Phvul.005G173700	ABC TRANSPORTER G FAMILY MEMBER 38			4.39731	11.3751	0.673207			1.11245	0.618535		3.10355	6.6038	0.12111		0.912653					1.20038
	Phvul.001G165900	ABC TRANSPORTER G FAMILY MEMBER 38	0.568584	0.21612	0.412368	0.0369869	0.689998	0.361166	2.19669	0.478326	0.202402	0.00984834	0.0531043	0.100627	0.0184347	0.0603104	0.0401896	0.370114	0.773881	0.729093	0.407641	0.325343	0.45991	0.474954	0.104531	0.205316
	Phvul.007G247200	ATP-BINDING CASSETTE TRANSPORTER	0.0230029	0.0664003	0.141599	0.134161	0.121036	0.0267431	0.0471254	0.230085	0.165278	0.210861	0.222458	0.0483477	0.103764	0.416407	1.07856	0.0528321	0.0553492	0.212508	0.0731635	0.0235142	0.250115	0.0161541	0.0183082	0.9043
	Phvul.001G166400	ABC TRANSPORTER G FAMILY MEMBER 38	0.0530932	0.101651	0.235278	0.0258547	0.0853573	0.0519371	0.319056	0.230367	0.0527677			0.0159056				0.170419	0.231886	0.25727	0.221211	0.0402752	0.0614431	0.106626	0.112941	0.144708
	Phvul.010G145600	ABC TRANSPORTER G FAMILY MEMBER 29	45.4159	101.08	63.8889	24.8191	12.2124	18.158	6.81127	7.74663	4.92671	3.86064	20.2092	21.8007	0.332343	0.679394	0.303006	48.688	80.5219	108.288	32.3148	3.93854	29.5544	47.1391	38.5594	99.35
	Phvul.001G054400	ABC TRANSPORTER G FAMILY MEMBER 38	5.99424	13.7444	7.03891	37.2661	4.39088	4.38553	6.43111	11.0671	4.79515	1.75907	1.69605	1.69994	1.16368	0.967696	0.749584	12.9397	9.15287	10.9078	9.13542	8.28772	0.458794	4.43091	4.5156	1.12811
	Phvul.005G173600	ABC TRANSPORTER G FAMILY MEMBER 38	5.18378	92.428	8.58388	5.3274	1.79654	0.863813	0.233139	0.37978	0.829114	0.107975	1.33539	2.69753	0.606696	0.396151	0.105952	6.43841	13.6307	9.03993	1.94442	0.184792	8.18241	6.17147	17.2031	31.8441
	Phvul.007G104000	ATP-BINDING CASSETTE TRANSPORTER	0.149931	2.98689	2.32578	24.6053	3.92093	1.87433	6.89108	9.36038	13.412	15.11	23.0262	17.2339	0.334534	0.1825	0.230671	4.07319	3.50366	3.77218	1.28756	4.7816	19.7898	3.37984	0.841285	0.749256
	Phvul.001G166300	ABC TRANSPORTER G FAMILY MEMBER 38	0.0388602	0.0645906	0.0798332	0.0348087	0.612386	0.450293	0.429721	0.202359	0.062655				0.0125907	0.0184122	0	0.161914	0.124163	0.305938	0.518844	0.379771	0.128487	0.0720884	0.0462073	0.106458
	Phvul.001G187700	ATP-BINDING CASSETTE TRANSPORTER				0.0167342	0.00701699	0.0394709		0.0535743		0.0101145			0.466015	1.80989	0.167334		0.00872349				0.0239949			0.0423589
	Phvul.009G096200	ATP-BINDING CASSETTE TRANSPORTER	8.77694	10.3913	22.0766	0.0836532	0.693574	0.13479	0.0513362	0.161723	0.089199	0.039017	0.155504	0.0398847	0.0599551	0.107015	0.0537048	13.5258	15.9789	15.7854	0.423436	0.240755	0.144115	1.02883	1.02355	19.3749
	Phvul.001G187800	ATP-BINDING CASSETTE TRANSPORTER	0.0171928	0.0213149	0.00793752				0.0262853	0.0134408	0.231622				0.554996	0.0115906										0.00850591
	Phvul.001G054500	ABC TRANSPORTER G FAMILY MEMBER 38		0.669941	3.81591	0.0100945	0.154916	0.0518383		0.032237	0.0463366	0.132308	0.101549	0.0689129	0.0819813	0.0641085	0.0134235	1.02176	2.2728	4.82616	0.0393622	0.00665396		0.0808427	0.0633205	0.216218
	Phvul.001G166500	ABC TRANSPORTER G FAMILY MEMBER 38	0.218086	20.3094	13.7753	0.0330711	0.403403	0.0390024		0.0264032	0.315315				0.00870151	0.172189		17.5653	47.9772	19.581	0.0132933	0.131248	0.0603422	0.402675	1.55751	0.400333
	Phvul.008G261600	ABC TRANSPORTER G FAMILY MEMBER 31	0.0130462	0.0643747	0.048185	0.195585	0.243063	1.03434	5.92411	6.31718	0.140607	0.243873	0.115539	0.431874	0.163472	0.122155	0.0860219	0.0942028	0.0134535	0.0573779	1.30435	3.00387	2.63259	0.0137428	0.093452	0.182549
	Phvul.003G159400	ABC TRANSPORTER G FAMILY MEMBER 32	0.0610599	0.103569	0.478736	3.3896	10.3513	10.8529	14.7496	16.6348	14.0665	38.4653	11.3917	7.07453	3.7581	2.14396	2.46597	0.991695	0.60605	0.93683	14.8326	14.2077	2.14102	0.410925	0.164018	0.259366
	Phvul.001G166000	ABC TRANSPORTER G FAMILY MEMBER 38	0.00805876	0.0516943		0.0125016	0.0284978	0.151198	0.612921	0.128078					0.0143937		0.0197631		0.0653456	0.0252758	0.184819	0.304888	0.0877046	0.0308286		0.037644
	Phvul.006G067700	ABC TRANSPORTER G FAMILY MEMBER 31	0.0959494	0.710173	0.162498	0.0316342	0.0265298	0.0186539	0.0244488	5.61933	0.0430878	0.0191204	0.0773259	0.0882294	0.0166469	0.0449201		0.0629635	0.156663	0.227576	0.0822709		0.0680397	0.151608	0.305276	0.583381
ZIFL	Phvul.011G189900	Permease of the Major Facilitator Superfamily (MFS)	7.96519	87.5794	5.23723	3.46274	9.99277	3.38209	1.14215	10.0355	3.94476	0.631666	10.6314	21.7197	10.6092	9.58215	6.97321	4.78281	16.4275	13.729	6.7403	2.03684	15.1391	30.6159	82.8217	85.4738	PvZIF10		Astudillo-Reyes, 2014
	Phvul.011G189500	Permease of the Major Facilitator Superfamily (MFS)	3.41643	5.75716	9.25096	2.78179	4.85349	1.4283	1.39532	14.9582	5.75404	3.63981	30.4095	89.0378	10.9469	4.30699	4.51344	5.42735	14.866	19.1359	2.45205	2.10534	32.9445	7.70409	55.6355	148.627	PvZIF6 // PvZIF		Astudillo-Reyes, 2014 // Astudillo-Reyes et al., 2015
	Phvul.011G189700	Permease of the Major Facilitator Superfamily (MFS)			0.0265071	0.109133		0.0317395	0.432789			0.0316379	0.281648	0.325429	0.0322225			0.0348917		0.201381	0.0508144		0.0492109	0.0447029	1.18375	1.75197	PvZIF8		Astudillo-Reyes, 2014
	Phvul.011G173400	Permease of the Major Facilitator Superfamily (MFS)				0.350764		0.0259819	0.431343						0.0847898		0.0873512	0.0272983		0.0167035	0.134743	0.433948				0.104107	PvZIF5		Astudillo-Reyes, 2014
	Phvul.011G189600	Permease of the Major Facilitator Superfamily (MFS)	0.0216518	1.22401	1.18896	0.583986	0.107415			2.28254			1.35567	3.57128	0.161891	0.0768042	0.0965488	0.388131	2.14046	5.94588	0.174814		1.13559	4.27998	41.5996	83.4717	PvZIF7		Astudillo-Reyes, 2014
	Phvul.011G189800	Permease of the Major Facilitator Superfamily (MFS)	0.199247	0.0545591		0.0437453	1.48581	0.0257955		0.139701	0.119168			0.0348594	0.0920804	3.52373	3.93448	0.0211143	0.068413	0.019669				0.0407656	0.0792028	0.0886297	PvZIF9		Astudillo-Reyes, 2014
	Phvul.005G012400	Permease of the Major Facilitator Superfamily (MFS)	0.067858	2.51127	2.56893	2.6847	0.206388	0.10554	0.20749	1.57183	0.609457	2.97494	0.874991	2.85249	0.918302	0.296508	0.198858	2.58271	3.77873	13.4995	0.503603		0.192478	6.43329	4.91478	12.0723	PvZIF2		Astudillo-Reyes, 2014
	Phvul.011G173300	Permease of the Major Facilitator Superfamily (MFS)		0.0358823	0.0569303	0.0390982							0.120215	0.158329					0.243043	0.256064				0.227318	2.29582	4.17099	PvZIF4		Astudillo-Reyes, 2014
	Phvul.002G108300	Major Facilitator Superfamily (MFS)	5.87833	2.13436	4.75401	7.957	10.7645	8.77061	14.8236	6.67762	11.4907	1.57491	18.2215	0.937056	1.0019	0.191091	0.429313	3.45162	5.33521	8.57957	9.15678	10.5295	6.90039	0.652579	6.74794	5.34232	PvZIF1		Astudillo-Reyes, 2014 // Astudillo-Reyes et al., 2015
	Phvul.011G173100																		0.00764453	0.292751							PvZIF3 // PvZIF		Astudillo-Reyes, 2014 // Astudillo-Reyes et al., 2015
FDR3/FDRL/MATE	Phvul.005G021900	MATE EFFLUX FAMILY PROTEIN FRD3	0.689112	2.04922	16.7255	2.15019	1.1142	0.0824659	0.540422	2.62384	1.8096	0.422642	0.455795	0.334327	1.21429	0.430267	0.621528	11.9514	19.3316	9.83395	0.252965	0.216803	0.827182	0.688856	1.58168	3.62126
	Phvul.011G211900	MATE EFFLUX FAMILY PROTEIN FRD3	3.64181	6.63134	1.20263	0.0360948	0.0908119	0.0851367	0	0.201721	0.197637	0.126793	0.113949	0.195024	0	0.066195	0.0789495	1.23106	82.2545	7.60242	0.11607	0.271004	0.0751984	4.61297	21.7409	1.41354
	Phvul.L008943	MATE EFFLUX FAMILY PROTEIN 1	9.17515	23.5281	17.9779	25.7784	14.5959	17.7409	9.76366	15.7478	10.4573	12.1544	18.7089	28.1655	29.9313	31.6	37.2295	22.2439	15.5023	22.5191	13.2514	8.25109	21.0334	22.8729	18.671	69.5307
	Phvul.011G060000	MATE EFFLUX FAMILY PROTEIN 1	0		0.0581327	0.290599	0.0174078		0.128339	10.1099		0.200737	4.46564	5.49153	1.07046	15.0522	14.4371	0.0619712	0.17313	0.0746632	0.100123		0.0595267		0.200435	0.293648
	Phvul.007G254800	MATE EFFLUX FAMILY PROTEIN 1	7.78676	6.30019	1.31111					0.0361702		0.0273832	0.295312	0.18051	0.0476814	0.128664	0	4.10286	15.115	3.03515	0.109265	0.140468	0.0324809	0.675501	1.06634	1.46496
	Phvul.011G211800	MATE EFFLUX FAMILY PROTEIN FRD3	0.02374	0.0289955	5.42758		0.0779886				0.125397				1.05213	0.0440167	0.154983	0.0930086		0.0836247						0.0234924
MATE	Phvul.008G291400	MATE EFFLUX FAMILY PROTEIN 3, CHLOROPLASTIC	7.57058	14.0825	3.59478	4.77519	5.05633	4.36039	3.80981	5.41372	4.33411	5.58217	6.20004	7.70185	5.40715	11.967	9.409	2.82449	4.70986	4.29659	4.53546	4.0907	4.00361	4.8853	31.0169	6.32498
	Phvul.008G092900	MATE EFFLUX FAMILY PROTEIN 2, CHLOROPLASTIC	0.282649	0.457633	0.848201	1.38035	1.64118	8.40747	29.0607	2.06458	0.761571	1.43629	1.36672	2.25562	1.26887	2.28262	3.14497	0.434715	0.947288	0.597071	12.8669	20.3697	12.051	0.576871	0.949058	0.335467
	Phvul.001G017400	MATE EFFLUX FAMILY PROTEIN	0.0207131			1.63897	3.35036	1.20807	0.316673	34.9372	6.36227	4.28446	2.27021	4.93032	20.57	9.11529	10.1976		0.0213597	0.018423	0.922323	0.317602	1.38068		0.049457
	Phvul.002G150200	MATE EFFLUX FAMILY PROTEIN	0.27773	4.67533	16.1761	4.23823	0.608848	0.393157	1.11005	4.73091	1.06903	2.41936	1.39883	3.25224	2.7259	5.86962	9.81028	18.342	10.8482	21.0383	0.410125	1.21673	5.1771	0.188282	5.35629	11.9991
	Phvul.003G064300	MATE EFFLUX FAMILY PROTEIN	48.2082	193.988	124.149	15.0543	4.34693	1.94858	2.59829	6.59477	4.72541	3.44494	4.91318	5.8912	2.67327	1.17294	0.183553	149.975	97.095	114.942	2.78905	0.768329	25.1687	37.9599	28.1622	138.68
	Phvul.001G103200	MATE EFFLUX FAMILY PROTEIN	24.1972	26.5281	36.1451	4.2559	10.4477	1.32954	0.26558	9.27717	5.45628	3.00779	2.60553	6.25423	3.51953	2.69886	4.0241	28.0437	22.9091	29.6347	2.1529	0.563049	2.96526	12.2458	6.35121	7.02405
	Phvul.004G121900	MATE EFFLUX FAMILY PROTEIN	2.83746	7.02896	1.98469	2.32208	1.00901	0.323616	0.391523	0.842601	0.230002	0.102065	0.206383	0.168203	0.44075	0.199819	0.62289	3.43115	8.20354	9.3868	1.20922	0.392671	0.251816	41.5312	6.34398	10.3164
	Phvul.007G066580	MATE EFFLUX FAMILY PROTEIN	3.0052	2.94346	3.28595	0.389212	0.156654	0.0200269	0.209987	0.433839		0.123167	0.44276	1.21787	0.0922203	0.803774	1.87616	1.51521	2.42961	1.70204	0.63808		0.552242	8.8665	3.27951	4.8618
	Phvul.007G073400	MATE EFFLUX FAMILY PROTEIN	9.48891	1.51325	3.66455	2.12331	20.8446	35.3312	38.5019	28.9181	14.7764	13.4377	2.8495	2.0759	1.35209	6.68889	8.64352	2.9299	2.26956	2.66351	63.0004	69.0974	61.8383	5.1878	1.07685	0.685145
	Phvul.001G103300	MATE EFFLUX FAMILY PROTEIN	1.11699	0.368903	0.438034	1.42744	13.9466	16.956	47.0322	11.3528	12.8316	8.32002	0.309275	1.40811	9.73623	7.888	3.83237	0.10167	0.194293	0.147427	12.1787	54.3961	62.5247			0.041212
	Phvul.001G105101	MATE EFFLUX FAMILY PROTEIN	0.667963	0.277663		1.05115	3.9277	5.09527	30.6896	6.51793	7.22986	2.48127	0.527353		3.64881	3.84782	1.58723	0.452232	0.159349		7.10047	36.0872	33.6372
	Phvul.008G185200	MATE EFFLUX FAMILY PROTEIN				0.572885	1.30185		0.971216	0.206558			0.06023	0.0294527							0.0297133	0.916767	0.238486	0.0196816
	Phvul.003G212600	MATE EFFLUX FAMILY PROTEIN	0.957404	39.9099	0.0736685	12.8443	0.13236	1.09353	0.0609888	0.126005	0.107485	0.0238484	0	0.597395	0.0207632			0.66753	1.93345	1.6144	13.9568	0.183503	2.03675	2.94761	4.78633	1.03663
	Phvul.002G154600	MATE EFFLUX FAMILY PROTEIN	3.48604	33.2745	0.398372	40.8469	2.17589	4.22745	0.0527689	0.054511	0.185996	0.0412683	0.0556319	0.32645		0.12927		15.4922	24.8794	46.5092	10.3467	1.05847	1.49301	30.5226	23.467	7.22709
	Phvul.001G103600	MATE EFFLUX FAMILY PROTEIN	0.315098	6.76261	0.250754	0.803248	0.142632	0.714145	0.460219	0.555104		0.324185	0.204547	0.378248	0.218673	0.206423		0.18439	0.428111	0.197819	1.29288	0.656158	47.9138	0.499366	1.50034	10.8414
	Phvul.001G108101	MATE EFFLUX FAMILY PROTEIN	4.19051	62.62	1.5509	5.04419	1.37852	2.59267	2.66091	2.77973	0.674849	0.680103	1.79965	4.73674	1.28278	0.447961	0.695059	1.30094	5.74171	3.58163	5.9901	3.25081	121.085	3.46107	17.1117	49.4631
	Phvul.001G108200	MATE EFFLUX FAMILY PROTEIN	2.62522	3.45615	9.41084	1.35742	1.13455	9.28974	27.6566	0.522616	0.832165	2.29479	7.32484	11.3364	5.6493	0.123936	0.0969733	11.7694	7.3253	14.9308	9.08655	14.7484	9.10462	9.45807	27.154	19.2487
	Phvul.008G060700	MATE EFFLUX FAMILY PROTEIN
	Phvul.008G083800	MATE EFFLUX FAMILY PROTEIN	10.1644	5.18401	11.5125	0.0213191	0.309089			0.0340413	0.111556							4.44215	9.43566	6.54438	0.239945		0.0293595	19.1583	7.66858	1.83616
	Phvul.010G068200	MATE EFFLUX FAMILY PROTEIN	0.784729	0.471606	1.11474		0.0667617			0	0.10843							0.732815	1.7222	0.644278	0.031999			0.148369	0.0480439	0
	Phvul.009G114900	MATE EFFLUX FAMILY PROTEIN	0.189059	1.00285	0.366593	3.14153	3.23055	0.176427	0.46247	2.53798	0.713162	0.0678147	0.0609452	0.11921	0.0787224	0.0354042	0.0831057	0.874646	1.93012	1.56385	0.541191	0.115957	2.46681	0.258899	0.0902839	2.94775
	Phvul.004G085700	MATE EFFLUX FAMILY PROTEIN	17.547	10.2533	20.2396	14.8762	5.14354	0.0659558	0.461042	8.54296	3.04697	0.630983	1.39741	3.80293	2.39362	0.670603	1.32559	23.3014	10.3788	8.26449	0.539519	0.173398	0.481146	9.31143	12.8482	8.62755
	Phvul.004G110000	MATE EFFLUX FAMILY PROTEIN	0.082479	2.28927	2.91302	11.3191	2.1893	0.384841	4.91784	0.911831	13.7784	41.2956	42.6738	37.0871	0.236112	0.501979	0.181279	2.63855	1.29707	2.80602	1.70517	1.32792	0.526389	0.347531	0.221554
	Phvul.002G308300	MATE EFFLUX FAMILY PROTEIN	2.45627	1.83638	1.69527	1.05547	0.432187	0.0868239		1.29308	1.20331				0.0258274		0.109062	3.66352	0.869902	0.816502	0.0394567		0.105563	0.130677	0.236965	0.0743926
	Phvul.009G250100	MATE EFFLUX FAMILY PROTEIN	0.0465616	0.028719	0.0387551	0.0830284	0.191486		0.0641693	9.11399			0.0676509						0.0240076	0.0207068			0.0990534	0.122619	0.027794	0.293648
	Phvul.004G175400	MATE EFFLUX FAMILY PROTEIN	0.469978	1.06676	0.919987	0.520446	1.2319	0.789438	0.517341	1.69233	0.709135	0.516977	1.99983	1.71878	0.802348	0.633677	0.785046	1.70222	0.348949	0.334413	0.866995	1.96013	0.399926	0.435662	0.336653	1.84133
	Phvul.003G106500	MATE EFFLUX FAMILY PROTEIN				0.113903	0.143286			0.272812	0.103429	1.35396	0.742458	0.39332	0.0399594		0.0421844	0.0188923					0.0272207	0.040436		0.019183
	Phvul.002G151500	MATE EFFLUX FAMILY PROTEIN	0.599553	13.7566	6.84249	2.53809	0.557003	0.363671	2.85989	5.37835	0.25847	0.802881	0.695781	1.85241	1.09845	1.12276	1.84484	11.0241	3.58597	5.50329	1.67811	4.41273	2.55093	22.6858	4.98184	8.10163
	Phvul.005G073300	MATE EFFLUX FAMILY PROTEIN ALF5-RELATED	0.706337	2.24	2.07872	0.766545	0.683162	0.246413	0.406141	1.23969	0.707682	1.3111	2.2322	2.31737	0.356606	0.175661	0.222661	1.45054	4.16874	2.28437	0.398299	0.578205	0.619147	0.359871	0.833188	2.67834
	Phvul.005G073400	MATE EFFLUX FAMILY PROTEIN ALF5-RELATED	1.35194	1.42712	1.99021	5.56594	4.19714	9.3784	19.1141	9.84698	6.78507	4.81107	3.30831	4.83213	0.171946	0.159855	0.309569	0.828694	1.33186	2.67825	13.6992	10.9915	11.0693	1.32161	3.35798	3.58674
	Phvul.004G001900	MATE EFFLUX FAMILY PROTEIN-RELATED	1.37062	0.404836	0.606047	0.0954695	6.56531	2.88235	0.0590277	7.01229	3.95308	2.10042	0.0622303	0.0304308	0.0803823	0.0723015		0.190019	0.318515	0.0515105	0.214901	0.0592009	0.191649		0.0230469	0.115765
	Phvul.007G034700	MATE EFFLUX FAMILY PROTEIN-RELATED	0.314972	6.73505	1.93887	0.747684	0.992638	6.12372	22.6012	1.89029	0.113155	0.100426	0.203069		2.55767	4.99392	4.01516	0.847426	3.2264	3.51118	7.71421	27.1764	23.6164	7.98593	12.1837	15.5727
	Phvul.007G034900	MATE EFFLUX FAMILY PROTEIN-RELATED	3.762	4.95474	9.17262	7.07368	3.93335	4.98232	8.26726	4.85836	4.75141	6.37224	15.3485	17.0186	7.15901	4.07285	4.9955	7.3289	7.69828	8.17345	5.85778	7.44908	16.7282	3.40475	4.46767	8.44001
	Phvul.007G034600	MATE EFFLUX FAMILY PROTEIN-RELATED	0.153719	0.0311085	0.0202478	0.910083	2.60311	1.38256	0.469358	2.20366	0.898084	0.383059	0.0706891	0.0345672	2.07088	0.43816	0.131576		0.0802767		0.315602	0.403487	1.8349	0.59989	0.0890107	0.175773
	Phvul.007G034500	MATE EFFLUX FAMILY PROTEIN-RELATED	0.0982627	2.13325	0.0682189	2.90366	0.531	0.418258	0	1.84902	0.1696	0.0409295			0.174626	0.338048	0.0687422	0.0969646	1.18137	1.1842	1.75644	0	0.286945	4.77683	10.8415	0.811773
	Phvul.008G197000	PROTEIN TRANSPARENT TESTA 12	0.225421	0.151679	0.151377		4.67803	0.310759	0.689273	4.47348	5.17926	0.318531	0.132122	0.129216	145.47	27.12	17.2065	0.255574	0.464918	0.12121	0.0977696	0.37707	0.174383	0.151109	0.0244656	0.0614457
	Phvul.L001777	PROTEIN TRANSPARENT TESTA 12	3.72326	20.7556	40.6876	0.0307219	1.07799	0.0724637		0.147166		0.037138			0.0970008	0.0581662	0.204804	17.5097	31.8883	8.22114	0.0493962	0.0952536	0.0440517	0.359911	4.81735	1.14771
	Phvul.006G028701	PROTEIN TRANSPARENT TESTA 12		0.0530533	0.0198555		0.263989	0.125418		0.977068				0.0338974	9.08509	2.0662	1.03883			0.0640726							MATE		Izquierdo et al. 2018
	Phvul.002G149300	MULTIDRUG RESISTANCE PROTEIN // SUBFAMILY NOT NAMED	0.0779578	0.216378	0.12597	0.327706	0.711319	0.682023	3.03925	2.0315		1.81761	3.83241	5.06918	0.770947	0.109491	0.128506	0.172655	0.0803917	0.225351	1.0538	2.68956	36.0988	0.18477	0.162874	0.857079
	Phvul.004G152100	MULTIDRUG RESISTANCE PROTEIN // SUBFAMILY NOT NAMED	0.0602329	0.156849	0.320249		0.0970225	0.0593074	0.145546	0.0748723					1.82763	19.4686	15.2862	0.0485016	1.60731	1.41647	0.284453			1.83672	1.16613	1.05544	MATE		Izquierdo et al. 2018
	Phvul.004G152201	MULTIDRUG RESISTANCE PROTEIN // SUBFAMILY NOT NAMED	0.15268	0.237092	0.0230125	0.193653	1.51007	0.629367	0.349451	0.940414	4.39573	2.37103	1.7704	2.58764	6.36516	2.48706	1.95273	0.190068	0.101414	0.100851	0.202102	0.0688559	0.276403	0.244322	0.520833	0.497067
	Phvul.004G152400	MULTIDRUG RESISTANCE PROTEIN // SUBFAMILY NOT NAMED	0.232202	1.33027	3.88717	0.332608	0.310618	0.173539	0.465667	0.431338	0.316079	0.228401	0.676806	0.412486	1.67198	0.573269	2.01757	4.59929	2.43566	4.44598	0.29854	0.472433	0.852716	0.829475	0.695999	1.20039	MATE		Izquierdo et al. 2018
	Phvul.002G326700	MULTIDRUG RESISTANCE PROTEIN // SUBFAMILY NOT NAMED		0.196388	0.353963		0.0187048	0.420861	3.93017	0.142454		0.0539233	0.0726914	1.10194	0.0704211	0.133018	0.099123	0.310747	0.278579	0.200565	0.717218	1.45221	1.11933	0.0475073	0.269212	0.38314
	Phvul.008G009000	MULTIDRUG RESISTANCE PROTEIN // SUBFAMILY NOT NAMED	1.55862	2.87653	1.33151	0.500146	0.122627	0.155223	0.519195	0.21016	8.50672	1.00229	1.28689	0.7132	66.4259	12.674	9.91424	0.536254	14.0121	16.9979	0.56467	0.244849	0.226469	15.6875	75.2983	9.03711
	Phvul.011G104200	MULTIDRUG RESISTANCE PROTEIN // SUBFAMILY NOT NAMED	429.637	235.153	292.338	63.6105	58.2993	20.9375	40.5029	30.7959	16.3265	13.142	6.52999	10.6902	62.1236	9.99477	5.03291	321.28	217.81	252.396	55.4088	50.129	253.914	209.802	72.9717	269.535
	Phvul.005G115000	MULTIDRUG RESISTANCE PROTEIN // SUBFAMILY NOT NAMED	0.0999473	0.0739764		2.98389	3.04993	0.373077	0.122244	1.61007	0.754036	4.7084	0.257753	0.409636	0.124851		0.0878688	0.0604056		0.0177794	0.540419	0.306507	0.425248			0.0399576
	Phvul.004G152301	MULTIDRUG RESISTANCE PROTEIN // SUBFAMILY NOT NAMED		0.130942	0.196022	0.314966	1.45279	0.247637	0.324567	0.754385	2.00202	4.1882	2.73741	2.92819	6.13256	0.795107	1.16649	0.0522414	0.164191	0.236028	0.337612		0.451626	0.0559071	0.696985	0.636542
	Phvul.009G034100	MULTIDRUG RESISTANCE PROTEIN // SUBFAMILY NOT NAMED	6.92595	16.2253	4.10694	1.92732	4.30437	5.60835	7.12395	4.81689	0.114137		1.29726	0.634365	0.374819	1.07091	0.418965	5.358	9.10791	12.9232	13.1364	9.35326	83.6579	49.6199	97.5038	148.458
	Phvul.003G244250	MULTIDRUG RESISTANCE PROTEIN // SUBFAMILY NOT NAMED		0.0245116			0.247232	0.0231782	0.0607572		0.107077	0.0237578		0.0313224	7.75664	163.463	257.055	0.058676	2.64327			0.0609354				0.0198596
	Phvul.004G152601	MULTIDRUG RESISTANCE PROTEIN // SUBFAMILY NOT NAMED	0.89788	10.4804	13.2946		0.95758	6.13454	28.7293	6.17864	0.691216	0.651801	2.68767	3.2857	3.03769	2.99353	3.66495	10.9844	14.6499	12.0932	9.53636	34.8123	23.6946	3.31037	18.1465	25.3196
	Phvul.009G034200	MULTIDRUG RESISTANCE PROTEIN // SUBFAMILY NOT NAMED	9.82348	5.95597	5.71493	4.97481	2.37141	0.345997	0.66608	1.26122	2.21604	0.698708	0.311887	0.151534	6.51983	3.78943	1.87283	5.67216	5.43026	6.12625	1.21607	0.37113	0.274617	10.2543	5.78852	5.66145
NAET-Like	Phvul.004G022300	PROTEIN NRT1/ PTR FAMILY 5.8-RELATED	0.238106	1.68402	8.97012	3.28141	0.605688	0.148131	10.7753	7.77166	2.7373	9.1671	13.0485	49.4447	72.6238	15.3089	23.6544	12.953	3.68309	6.52283	0.353417	2.92078	18.438	6.95604	21.8126	23.0998		NAET-Like
MRP	Phvul.001G165500	ABC TRANSPORTER C FAMILY MEMBER 5	3.89215	3.32585	4.15734	3.33404	8.13736	2.93079	1.00879	7.14657	11.6976	6.247	6.78994	4.55026	7.382	14.4534	20.5486	2.61809	3.49395	3.41805	2.87959	1.37982	0.974544	3.00663	3.19676	3.83956	PvMRP1	PvABCC1	Cominelli et al., 2018
	Phvul.007G153800	ABC TRANSPORTER C FAMILY MEMBER 5	2.9486	10.4337	4.71925	6.93182	2.98806	4.51846	2.29288	4.50448	2.75269	1.2689	4.2465	4.62154	3.0098	2.82411	3.24054	4.34653	9.8827	12.8079	10.0499	5.94349	6.15121	6.76478	9.02329	17.0541	PvMRP2	PvABCC2	Cominelli et al., 2018
	Phvul.008G142000	Xenobiotic-transporting ATPase / Steroid-transporting ATPase	0.110534	0.0776685	0.0512112	0.108864	0.123696	0.182788	0.0241244	0.30818	0.21216	0.149719	0.0757963	0.0752375	0.109046	0.0721181	0.0515067	0.0906547	0.122282	0.120407	0.18746	0.14565	0.348536	0.0492074	0.0281643	0.0792453
	Phvul.010G040400	ABC TRANSPORTER C FAMILY MEMBER 15-RELATED	2.39299	1.96798	3.22479	1.30783	5.75224	3.5961	9.38256	9.89661	4.84061	1.48645	4.84157	10.2858	1.57841	0.417174	0.521213	2.36255	4.27587	5.45846	6.54836	12.848	13.2696	13.8755	53.2687	29.7492
	Phvul.006G053900	Xenobiotic-transporting ATPase / Steroid-transporting ATPase	2.12006	0.255332	0.389316	0.0231248	2.7531	0.715384	0.937622	1.96137	3.55274	0.391732	0.0487377	0.012285	0.00811264	0.145942	0.102772	0.464442	0.244671	0.172598	0.416656	1.81327	0.431279	1.83287	0.0732174	0.101337
VTL	Phvul.002G322800	Uncharacterized membrane protein	0.0636653	0.0649065		0.121258	0.0650303			1.11434				0.312689	0.674791		2.95353		0.12588	0.222761	0.0912062	0	0.153722				PvVIT1 // VIT	PvVTL	Astudillo-Reyes, 2014 // Astudillo-Reyes et al., 2015 // Sperotto and Ricachenevsky, 2017
	Phvul.002G322900	Uncharacterized membrane protein	1.64891	0.649783	1.82551	3.18109	6.66005	7.4689	14.5232	4.09998	3.20866	2.12311	1.75874	0.813007	5.59685	6.61818	8.73893	1.05744	1.0714	0.839257	9.53907	15.1953	1.55143		0.359413	0.113373	PvVIT2 // VIT	PvVTL	Astudillo-Reyes, 2014 // Astudillo-Reyes et al., 2016
	Phvul.002G323700	VIT family (VIT1)	2.31975	1.37312	0.342396	10.8325	8.1973	12.3212	3.01891	15.7708	15.5567	8.91543	2.62217	2.77008	13.5591	6.77886	22.027	1.01332	2.55111	2.2853	8.39006	21.6569	3.39552	0.277525	1.35249	0.0730707	PvVIT3	PvVTL	Astudillo-Reyes, 2014 // Astudillo-Reyes et al., 2017
	Phvul.002G113500	VACUOLAR IRON TRANSPORTER HOMOLOG 2.1			0.217592	0.186467	0.0390947	0.109955	0	0.372176	0.25398							0.23196	0.145807	0.6288							PvVIT4		Astudillo-Reyes, 2014 // Astudillo-Reyes et al., 2018
	Phvul.002G205100	ACUOLAR IRON TRANSPORTER HOMOLOG 2.1	0.692261	1.43276	17.152	0.0540559	0.40646	0.303575	0.454723	0.0587169					0.0774037	1.17453	0.571995	23.5079	30.4608	17.9972	0.35475	0.456057	0.0527279	0.373619	0.566362	0.393137	PvVIT6		Astudillo-Reyes, 2014 // Astudillo-Reyes et al., 2019
	Phvul.002G205200	VACUOLAR IRON TRANSPORTER HOMOLOG 2.1	1.59692	3.2081	20.2065	0.059847	0.650177				0.213112	0.0472848		0.311702		0.528036	0.52152	45.8029	14.9054	14.0259	0	0	0.0560875	1.81049	0.908393	4.91784	PvVIT7		Astudillo-Reyes, 2014 // Astudillo-Reyes et al., 2020
	Phvul.004G096500	Uncharacterized membrane protein	0.922299	6.35795	23.294	22.5371	0.900047	0.316425	8.12859	2.91237		0.454074	0.52467	1.79596	5.47817	17.6779	22.2981	62.2672	20.98	27.9876	1.72557	9.8162	24.1603	3.60042	19.5606	32.697	PvVIT9		Astudillo-Reyes, 2014 // Astudillo-Reyes et al., 2021
	Phvul.002G205000	VACUOLAR IRON TRANSPORTER HOMOLOG 2.1	0.129861	0.800974	3.65717	0.0642219	0.161578	0.22722	0	0.0512732	0.349897		0.83724	0.15353	0.067591	0.243184	0.142709	0.479343	59.8265	50.1571	4.33688	0.0995603	0	163.264	1076.57	51.2027	PvVIT5		Astudillo-Reyes, 2014 // Astudillo-Reyes et al., 2022
	Phvul.007G079100	Uncharacterized membrane protein	0.12086		0.260393	15.5408	0.534681	0.140981	7.39112	10.1808	0.651294	9.00762	27.9218	64.0143	0.125813	0.301773		0.396552		0.14333	0.0640683	1.48256	5.65651	0.127313	0.0480968	0.161061	PvVIT10		Astudillo-Reyes, 2014 // Astudillo-Reyes et al., 2023
	Phvul.002G205300	VACUOLAR IRON TRANSPORTER HOMOLOG 2.1	0.181966	0.336707	2.22625		0.0754697											5.14951	1.78265	0.8497				0.143761	0.0543105	0.0909346	PvVIT8		Astudillo-Reyes, 2014 // Astudillo-Reyes et al., 2024
	Phvul.008G070000	Uncharacterized membrane protein	0.0858353	1.10485	0.10914	2.5748	4.72602	3.4059	0.226963	7.81149	3.93926	1.97435	0.768861	0.997056	0.307973	7.04489	16.3102	0.0990329	1.82508	2.41301	11.6398	0.4887	0.370195	0.852302	0.270887	1.24254	PvVIT11		Astudillo-Reyes, 2014 // Astudillo-Reyes et al., 2025
	Phvul.008G187600	MEMBRANE PROTEIN OF ER BODY 2	18.0704	28.2942	6.86612	5.46061	12.0645	7.07766	2.12439	7.66329	10.2109	2.95173	5.13688	4.21312	4.53438	3.9806	3.0328	6.38865	12.0836	7.30121	6.86564	1.84398	2.54067	11.7555	3.11772	3.54418	PvVIT12		Astudillo-Reyes, 2014 // Astudillo-Reyes et al., 2026
	Phvul.009G040800	MEMBRANE PROTEIN OF ER BODY 2	0.915182	1.00827	0.48636	0.610482	6.57587	5.78	8.02173	2.55189	2.88991	1.08567	0.842375	0.412435	0.561409	7.9153	6.75567	0.992408	0.690964	0.652897	5.09618	9.34309	0.564641	0.600547	0.370386	0.17443	PvVIT13		Astudillo-Reyes, 2014 // Astudillo-Reyes et al., 2027
	Phvul.010G021600	MEMBRANE PROTEIN OF ER BODY 2	0.0176826	0.130879	0.0489819	0.174897	0.469363	0.0618793		0.530607	0.285865	0.866834	0.0570019	0.278741	3.074	1.05963	0.27205	0.0522162	0.0911733	0.0786379			0.0501565	0.0372534		0.0530196	PvVIT14		Astudillo-Reyes, 2014 // Astudillo-Reyes et al., 2028
	Phvul.010G021700	MEMBRANE PROTEIN OF ER BODY 2	14.7131	143.734	10.8723	0.0854776	0.627245	0.705655		0.307095			0.0696465	0.0681147	0.0674713	0.161836	0.0949709	7.52832	12.8331	6.16847	0.240511	0.132512	0.153207	16.2042	14.8313	4.57785	PvVIT15		Astudillo-Reyes, 2014 // Astudillo-Reyes et al., 2029
IREG/FPN/MAR	Phvul.010G062300	solute carrier family 40 (iron-regulated transporter) (SLC40A1, FPN1)		0.0245801	1.10134	0.257426	0.351255	0.727087	1.09118	0.375734	0.772433	0.0609546	0.16434	0.0573254				0.152336	1.37378	2.62623	0.76696	0.675279	0.535577	3.39501	6.24559	0.941795		FPN1-Like
	Phvul.010G062200	solute carrier family 40 (iron-regulated transporter) (SLC40A1, FPN1)	0.376104	0.951604	2.2043	1.014	0.344815	0.353746	1.39213	0.437679		0.0710038	0.191434	0.338874	0.473941	0.333623	0.261042	1.61723	1.08189	1.69285	1.37316	0.667754	1.11538	0.396185	0.3793	0.919778		FPN1-Like
	Phvul.007G201800	solute carrier family 40, member 3, CHLOROPLASTIC	2.98109	2.28939	2.42877	4.26386	3.92738	12.6482	24.665	5.23895	6.14233	5.2417	3.95701	4.05427	4.0464	4.81633	4.78559	2.5316	3.14951	3.1454	14.6873	22.5863	36.9113	2.38598	3.41944	4.83439		MAR1-Like
NAS	Phvul.001G225000	nicotianamine synthase	9.68823	7.78878	40.2364	80.5096	2.61008	12.4119	38.359	2.41938	0.334667		2.60259	5.77598	1.05593	0.232599	0.318494	28.6091	2.11342	3.13014	1.77776	8.76086	24.7207	3.81616	34.5262	238.497	PvNAS1 // NA // NAS		Astudillo-Reyes, 2014; Izquierdo et al. 2018 // Sperotto and Ricachenevsky, 2017
	Phvul.005G052500	nicotianamine synthase	0.128494	0.898215	26.2997		0.817148	0.0999236		0.0676446	0.461619		0.138071		0.0891726			14.5873	16.519	11.3144	0.0681148	0.13135	0.24298	0.180472	0.306807	0.556509	PvNAS2 // NAS		Astudillo-Reyes, 2014 // Sperotto and Ricachenevsky, 2017
	Phvul.006G117300	nicotianamine synthase	1.70197	3.39424	128.943	36.642	10.4	16.048	43.5412	10.1695	0.764299		0.64009	10.195	0.413399	0.0531201	0.249381	116.209	10.7061	7.97265	2.02999	1.91378	0.24138	28.9544	32.8831	8.78882	PvNAS3 //NAS		Astudillo-Reyes, 2014 // Sperotto and Ricachenevsky, 2017
Ferritin	Phvul.008G221200	Ferritin heavy chain (FTH1)	17.4382	21.2649	32.8762	33.0172	26.5238	20.7845	17.5288	29.8907	41.4364	33.3144	22.6338	29.6442	17.1535	44.8925	64.0552	24.5898	45.0625	61.7443	31.8461	32.226	60.5306	90.5207	38.1504	57.2897	Ferritin	FER2-like	Sperotto and Ricachenevsky, 2017 // Astudillo-Reyes et al., 2015
	Phvul.001G245700	Ferritin heavy chain (FTH1)	1.47683	2.50083	7.6466	9.22949	8.0615	36.9745	189.816	17.3283	6.54952	13.8218	16.5669	32.3007	12.3643	11.3284	6.56949	4.642	10.7291	13.5039	52.1657	122.088	107.422	11.3169	16.777	19.5225	Ferritin	FER1-like	Sperotto and Ricachenevsky, 2017
	Phvul.008G258100	Ferritin heavy chain (FTH1)		0.0443761		0.0355807	0.0898168	0.670134	0.667673	49.7039	0.779288					0.0673654			0.0370963		1.31808	0.992865	0.204585				Ferritin		Sperotto and Ricachenevsky, 2018
	Phvul.010G065600	FERRITIN // SUBFAMILY NOT NAMED	17.4382	21.2649	32.8762	33.0172	26.5238	20.7845	17.5288	29.8907	41.4364	33.3144	22.6338	29.6442	17.1535	44.8925	64.0552	24.5898	45.0625	61.7443	31.8461	32.226	60.5306	90.5207	38.1504	57.2897	Ferritin		Sperotto and Ricachenevsky, 2019
	Phvul.008G093700	FERRITIN // SUBFAMILY NOT NAMED	1.47683	2.50083	7.6466	9.22949	8.0615	36.9745	189.816	17.3283	6.54952	13.8218	16.5669	32.3007	12.3643	11.3284	6.56949	4.642	10.7291	13.5039	52.1657	122.088	107.422	11.3169	16.777	19.5225	Ferritin		Sperotto and Ricachenevsky, 2020
FIT/bHLH29/bHLH300	Phvul.001G126400	ACHAETE-SCUTE HOMOLOG 3 (ASCL 3)		0.0443761		0.0355807	0.0898168	0.670134	0.667673	49.7039	0.779288					0.0673654			0.0370963		1.31808	0.992865	0.204585				bHLH Subgroup Ib	GmbHLH300 (Glyma.03G130600)	Sperotto and Ricachenevsky, 2017
FIT/bHLH29/bHLH57-like	Phvul.005G130500	TRANSCRIPTION FACTOR FER-LIKE IRON DEFICIENCY-INDUCED TRANSCRIPTION FACTOR	2.46063	17.3796	41.9976	0.276375	2.39852	0.44386	0.274107	0.807296	0.0179869	0.707527	0.0745503	0.404767	1.06695	0.820168	1.30216	15.8373	18.589	10.5151	1.00476	0.269062	0.742875	1.29659	3.07097	4.53644	FIT1-like	GmbHLH57 (Glyma.12G178500	Castro-Guerrero et al.. 2016
	Phvul.011G086200	TRANSCRIPTION FACTOR FER-LIKE IRON DEFICIENCY-INDUCED TRANSCRIPTION FACTOR		0.94888	5.43492	0.231551	0.194188				0.180221		0.215618			0.0626283		2.99565	5.00071	3.65875				0.951187	0.239561	4.07794		GmbHLH57 (Glyma.12G178500	GmbHLH57 (Glyma.12G178500
BRUTUS/HRZ-like	Phvul.004G156022	zinc finger protein-like protein	4.97361	6.74232	4.83693	10.7136	4.87593	6.44436	7.20844	4.88703	4.6188	5.38313	6.20548	6.49354	4.00163	3.68999	4.55625	3.03446	3.64099	3.29761	4.56998	10.0269	4.33091	3.02841	16.0704	5.4105	BRUTUS/HRZ-like		Sperotto and Ricachenevsky, 2017
	Phvul.002G317800	zinc finger protein-like protein	0.675179	1.91972	1.09833	1.65274	1.94128	2.71349	3.09494	1.44832	2.02873	2.16994	1.69553	1.80633	1.42901	0.877414	0.652188	0.590772	2.27042	2.07087	2.34177	3.66872	3.19879	4.07204	15.4428	4.16569	BRUTUS/HRZ-like		Sperotto and Ricachenevsky, 2017
	Phvul.003G094000	Hemerythrin HHE cation binding domain (Hemerythrin) // CHY zinc finger (zf-CHY)							0.185254	0.0665237										0.033872			0.0548285	0.0322141	0.0615386	0.047866	BRUTUS/HRZ-like		Sperotto and Ricachenevsky, 2017
bZIP	Phvul.005G034400	CCAAT/ENHANCER BINDING PROTEIN	2.07182	4.76427	4.90927	6.89543	3.55518	6.30068	20.6405	3.34818	5.11628	8.54229	16.1773	28.4509	2.8128	3.70829	4.41193	4.59629	4.34389	7.931	9.24489	15.3323	13.7573	3.97189	17.4667	15.1222	bZIP1		Astudillo-Reyes et al., 2015
	Phvul.011G035700	CCAAT/ENHANCER BINDING PROTEIN	27.9464	24.6861	34.3402	28.6707	24.5326	25.4643	30.341	32.0946	28.9619	41.3857	31.0333	42.6227	34.0876	54.6161	58.8736	36.0901	30.7397	33.8664	30.7036	42.7211	54.4358	33.5393	43.8114	57.2412	bZIP2 // bZIP23-like // bZIP		Astudillo-Reyes et al., 2015 // Castro-Guerrero et al., 2016 // Izquierdo et al. 2018
	Phvul.011G042600	CAMP-RESPONSE ELEMENT BINDING PROTEIN-RELATED	35.0505	29.9623	70.7586	89.6169	50.3686	15.0045	44.0725	132.363	79.2712	142.622	191.466	264.254	324.004	285.628	383.243	56.5485	64.9221	52.0167	12.9923	23.7851	79.7752	187.778	505.666	188.307	bZIP3		Astudillo-Reyes et al., 2015
INO	Phvul.002G069700	AXIAL REGULATOR YABBY 4	0	0	0.120049	0	0.50328	0	0	0.205335	0	0	0	0	0	0	0	0.127976	0	0	1.6541	0	0.0614639	0.045652	0	0		INO-Like
	Phvul.003G061800	AXIAL REGULATOR YABBY 4	0.165517	0.10209	0.0382077	0.0409278	0.137295	0.144805	0.126526	0.457461	0	0.0494754	0	0.133718	0.0861498	0	0	0.162922	0.0426712	0.219354	0.46064	0.380692	0	0.0435886	0.0494011	0		INO-Like
	Phvul.003G166100	AXIAL REGULATOR YABBY 5	0.0364385	0.0899003	0.100937	0	21.188	38.8069	35.9881	20.8901	1.37452	0.174271	0	0.11488	0.379316	31.8666	24.8271	0.0358673	0.338185	0.0324098	28.6844	26.7071	19.2244	0	0.0870049	0.0728382		INO-Like
	Phvul.010G079200	AXIAL REGULATOR YABBY 1-RELATED	0.0700875	0.0864592	0	0	44.791	34.0555	5.73689	44.8313	0.566532	0	0.112003	0	1.62757	37.0868	42.2294	0	0.469791	0	22.2188	7.88472	1.87249	0	0.0836746	0.277808		INO-Like
																																					Phvul.004G156022
																																									Phvul.004G156022
																																									Phvul.002G317800
																																									Phvul.003G094000
																																									Phvul.003G142726
