# Supplementary material for: Biofortification of common bean (Phaseolus vulgaris L.) with iron and zinc: Achievements and challenges
Source: Food Energy Secur. 2022 Jun 30;12(2):e406. doi: 10.1002/fes3.406 (PMC10909572; doi:10.1002/fes3.406)
Supplement: Supplementary file 2 — Table S2 [file FES3-12-e406-s002.xlsx]

## Sheet: Table S2
Table S2. Worldwide germplasm collections, projects and seed banks for common bean
		Traits alrady evaluated			Number accessions evaluated
Germplasm name	Genetic information available	Micronutrients	Other nutrients/antinutrients	Other		Reference	Website
European Diversity Panel	SNPs	Zn, Fe, others	Phytate	Agro-morphological	192; 192; 192	Raggi et al., 2019; Caproni et al., 2019; Caproni et al 2020
Brazilian Diversity Panel	SNPs	Zn, Fe, others	Nutrients	Agro-morphological	230; 178; 215	Delfini et al., 2021a; Delfini et al., 2021b; Nogueira et al., 2021
BEAN_ADAPT project		Zn, Fe, others	Protein, antioxidants, lipid…	Morphological	25	Murube et al., 2021	http://www.eracaps.org/joint-calls/era-caps-funded-projects/era-caps-second-call-2014/evolution-changing-environment
Andean Diversity Panel	SNPs	Zn, Fe, BIOFe, others	Phytate, protein	Morphological	206	Katuuramu et al., 2018
Middle American Diversity Panel		Zn, Fe, others			277	McClean et al., 2017
CIAT core collection			Protein inhibtors	Agro-morphological	1072	Islam et al., 2002
Malawi Department of Agricultural Research Services (DARS)	SNPs		No	Agro-morphological	60	Nkhata et al., 2020	https://dars.mw/
Portuguese Plant Germplasm Bank (BPGV/INIAV)	Microsatellites, SNPs	Zn, Fe, others	Protein, Metabolomics	Morphological	155; 150; 107; 31	Pinheiro et al., 2010; Leitão et al., 2017; Mecha et al., 2021; Mecha et al., 2019	http://bpgv.iniav.pt/
Croatian common bean germplasm	Microsatellite, SSRs, SNPs			Morphological	300; 174	Carović-Stanko et al., 2017; Vidak et al., 2021
INCREASE project	SNPs		Quality	Morphological	10000; 450	Cortinovis et al., 2021	https://www.pulsesincrease.eu/
Spanish Diversity Panel	SNPs		Phenolics, antioxidants…	Morphological	308; 202; 255	Campa et al., 2018; Rivera et al., 2018; Rodríguez Madrera et al., 2021
Indian common bean germplasm	SSRs	Zn, Fe, others		Agro-morphological	4274; 96; 109	Rana et al., 2015; Mir et al., 2020; Jan et al., 2021
Turkish common bean germplasm				Agro-morphological	183	Nadeem et al., 2020
Ethiopian landrace collections	SNPs			Agro-morphological	297	Tigist et al., 2019
CIAT breeding diversity+Zimbabwe+Zambia	SNPs			Agro-morphological	722	Raatz et al., 2019
Slovene gene bank				Agro-morphological	1000	Sinkovič et al., 2019
USDA core collection	SNPs				422	Kuzay et al., 2019
Seed banks	All accessions/Core	Website
Germplasm Resource Information Network (GRIN)	500	https://npgsweb.ars-grin.gov/gringlobal/
International Center for Tropical Agriculture (CIAT)	37987	http://genebank.ciat.cgiar.org/genebank/beancollection.do
Genesys	64476 / 1556	https://www.genesys-pgr.org/c/beans ; https://www.genesys-pgr.org/subsets/8c132c1f-3dfe-4fc4-9af9-298818d7418c
References:
Raggi et al., 2019	Raggi L, Caproni L, Carboni A, Negri V (2019). Genome-wide association study reveals candidate genes for flowering time variation in common bean (Phaseolus vulgaris L.). Frontiers in plant science. 10:962.
Caproni et al., 2019	Caproni L, Raggi L, Ceccarelli S, Negri V, Carboni A. In-depth characterisation of common bean diversity discloses its breeding potential for sustainable agriculture. Sustainability. 2019 Jan;11(19):5443.
Caproni et al 2020	Caproni L, Raggi L, Talsma EF, Wenzl P, Negri V. European landrace diversity for common bean biofortification: a genome-wide association study. Scientific reports. 2020 Nov 13;10(1):1-3.
Delfini et al., 2021a	Delfini J, Moda-Cirino V, dos Santos Neto J, Ruas PM, Sant’Ana GC, Gepts P, Gonçalves LS. Population structure, genetic diversity and genomic selection signatures among a Brazilian common bean germplasm. Scientific reports. 2021 Feb 3;11(1):1-2.
Delfini et al., 2021b	Delfini J, Moda-Cirino V, dos Santos Neto J, Zeffa DM, Nogueira AF, Ribeiro LA, Ruas PM, Gepts P, Gonçalves LS. Genome-wide association study for grain mineral content in a Brazilian common bean diversity panel. Theoretical and Applied Genetics. 2021 May 24:1-7.
Nogueira et al., 2021	Nogueira AF, Moda-Cirino V, Delfini J, Brandão LA, Mian S, Constantino LV, Zeffa DM, dos Santos Neto J, Azeredo Gonçalves LS. Morpho-agronomic, biochemical and molecular analysis of genetic diversity in the Mesoamerican common bean panel. PloS one. 2021 Apr 22;16(4):e0249858.
Murube et al., 2021	Murube E, Beleggia R, Pacetti D, Nartea A, Frascarelli G, Lanzavecchia G, Bellucci E, Nanni L, Gioia T, Marciello U, Esposito S. Characterization of Nutritional Quality Traits of a Common Bean Germplasm Collection. Foods. 2021 Jul;10(7):1572.
Katuuramu et al., 2018	Katuuramu DN, Hart JP, Porch TG, Grusak MA, Glahn RP, Cichy KA. Genome-wide association analysis of nutritional composition-related traits and iron bioavailability in cooked dry beans (Phaseolus vulgaris L.). Molecular Breeding. 2018 Apr;38(4):1-8.
McClean et al., 2017	McClean PE, Moghaddam SM, Lopéz-Millán AF, Brick MA, Kelly JD, Miklas PN, Osorno JM, Porch TG, Urrea CA, Soltani A, Grusak MA. Phenotypic diversity for seed mineral concentration in North American dry bean germplasm of Middle American ancestry.
Islam et al., 2002	Islam FM, Basford KE, Redden RJ, González AV, Kroonenberg PM, Beebe S. Genetic variability in cultivated common bean beyond the two major gene pools. Genetic Resources and Crop Evolution. 2002 Jun;49(3):271-83.
Nkhata et al., 2020	Nkhata W, Shimelis H, Melis R, Chirwa R, Mzengeza T, Mathew I, Shayanowako A. Population structure and genetic diversity analyses of common bean germplasm collections of East and Southern Africa using morphological traits and high-density SNP markers. Plos one. 2020 Dec 18;15(12):e0243238.
Pinheiro et al., 2010	Pinheiro C, Baeta JP, Pereira AM, Domingues H, Ricardo CP. Diversity of seed mineral composition of Phaseolus vulgaris L. germplasm. Journal of Food Composition and Analysis. 2010 Jun 1;23(4):319-25.
Leitão et al., 2017	Leitão ST, Dinis M, Veloso MM, Šatović Z, Vaz Patto MC. Establishing the bases for introducing the unexplored Portuguese common bean germplasm into the breeding world. Frontiers in plant science. 2017 Jul 26;8:1296.
Mecha et al., 2021	Mecha E, Erny GL, Guerreiro AC, Feliciano RP, Barbosa I, da Silva AB, Leitão ST, Veloso MM, Rubiales D, Rodriguez-Mateos A, Figueira ME. Metabolomics profile responses to changing environments in a common bean (Phaseolus vulgaris L.) germplasm collection. Food Chemistry. 2021 Aug 31:131003.
Mecha et al., 2019	Mecha E, Leitão ST, Carbas B, Serra AT, Moreira PM, Veloso MM, Gomes R, Figueira ME, Brites C, Vaz Patto MC, Bronze MR. Characterization of soaking process’ impact in common beans phenolic composition: Contribute from the unexplored Portuguese germplasm. Foods. 2019 Aug;8(8):296.
Carović-Stanko et al., 2017	Carović-Stanko K, Liber Z, Vidak M, Barešić A, Grdiša M, Lazarević B, Šatović Z. Genetic diversity of Croatian common bean landraces. Frontiers in plant science. 2017 Apr 20;8:604.
Vidak et al., 2021	Vidak M, Šatović Z, Liber Z, Grdiša M, Gunjača J, Kilian A, Carović-Stanko K. Assessment of the Origin and Diversity of Croatian Common Bean Germplasm Using Phaseolin Type, SSR and SNP Markers and Morphological Traits. Plants. 2021 Apr;10(4):665.
Cortinovis et al., 2021	Cortinovis G, Oppermann M, Neumann K, Graner A, Gioia T, Marsella M, Alseekh S, Fernie AR, Papa R, Bellucci E, Bitocchi E. Towards the Development, Maintenance, and Standardized Phenotypic Characterization of Single‐Seed‐Descent Genetic Resources for Common Bean. Current Protocols. 2021 May;1(5):e133.
Campa et al., 2018	Campa A, Murube E, Ferreira JJ. Genetic diversity, population structure, and linkage disequilibrium in a Spanish common bean diversity panel revealed through genotyping-by-sequencing. Genes. 2018 Nov;9(11):518.
Rivera et al., 2018	Rivera A, Plans M, Sabaté J, Casañas F, Casals J, Rull A, Simó J. The spanish core collection of common beans (Phaseolus vulgaris L.): an important source of variability for breeding chemical composition. Frontiers in plant science. 2018 Nov 13;9:1642.
Rodríguez Madrera et al., 2021	Rodríguez Madrera R, Campa Negrillo A, Suárez Valles B, Ferreira Fernández JJ. Phenolic Content and Antioxidant Activity in Seeds of Common Bean (Phaseolus vulgaris L.). Foods. 2021 Apr;10(4):864.
Rana et al., 2015	Rana JC, Sharma TR, Tyagi RK, Chahota RK, Gautam NK, Singh M, Sharma PN, Ojha SN. Characterisation of 4274 accessions of common bean (Phaseolus vulgaris L.) germplasm conserved in the Indian gene bank for phenological, morphological and agricultural traits. Euphytica. 2015 Sep;205(2):441-57.
Mir et al., 2020	Mir RR, Choudhary N, Bawa V, Jan S, Singh B, Ashraf Bhat M, Paliwal R, Kumar A, Chitikineni A, Thudi M, Varshney RK. Allelic Diversity, Structural Analysis and Genome-wide Association Study (GWAS) for Yield and Related Traits using Unexplored Common bean (Phaseolus vulgaris L.) Germplasm from Western Himalayas. Frontiers in genetics. 2020;11:1797.
Jan et al., 2021	Jan S, Rather IA, Sofi PA, Wani MA, Sheikh FA, Bhat MA, Mir RR. Characterization of common bean (Phaseolus vulgaris L.) germplasm for morphological and seed nutrient traits from Western Himalayas. Legume Science. 2021:e86.
Nadeem et al., 2020	Nadeem MA, Karaköy T, Yeken MZ, Habyarimana E, Hatipoğlu R, Çiftçi V, Nawaz MA, Sönmez F, Shahid MQ, Yang SH, Chung G. Phenotypic characterization of 183 Turkish common bean accessions for agronomic, trading, and consumer-preferred plant characteristics for breeding purposes. Agronomy. 2020 Feb;10(2):272.
Tigist et al., 2019	Tigist SG, Melis R, Sibiya J, Amelework AB, Keneni G, Tegene A. Population Structure and Genome‐Wide Association Analysis of Bruchid Resistance in Ethiopian Common Bean Genotypes. Crop Science. 2019 Jul 1;59(4):1504-15.
Raatz et al., 2019	Raatz B, Mukankusi C, Lobaton JD, Male A, Chisale V, Amsalu B, Fourie D, Mukamuhirwa F, Muimui K, Mutari B, Nchimbi-Msolla S. Analyses of African common bean (Phaseolus vulgaris L.) germplasm using a SNP fingerprinting platform: diversity, quality control and molecular breeding. Genetic resources and crop evolution. 2019 Mar;66(3):707-22.
Sinkovič et al., 2019	Sinkovič L, Pipan B, Sinkovič E, Meglič V. Morphological seed characterization of common (Phaseolus vulgaris L.) and runner (Phaseolus coccineus L.) bean germplasm: A Slovenian gene bank example. BioMed research international. 2019 Jan 16;2019.
Kuzay et al., 2019	Kuzay S, Hamilton‐Conaty P, Palkovic A, Gepts P. Is the USDA core collection of common bean representative of genetic diversity of the species, as assessed by SNP diversity?. Crop Science. 2020 May;60(3):1398-414.
